# Supplementary material for: Does neighbourhood deprivation influence low back pain and arthritis: An empirical study using multilevel twin design
Source: PLoS One. 2024 Apr 26;19(4):e0298356. doi: 10.1371/journal.pone.0298356 (PMC11051583; doi:10.1371/journal.pone.0298356)
Supplement: S1 Table — (XLSX) [file pone.0298356.s001.xlsx]

## Sheet: Table S1-PLOS
Table S1 Results for two response variables: LBP and Arthritis
Fixed Effects			OR	(CI: 2.5% -97.5%)					P-value*
Neighbourhood SES Exposure
	Singh Index		1.01613	(	0.834435	-	1.23615	)	0.877
Neighbourhood rurality
	Urban		reference
	Rural		1.21774	(	0.792154	-	1.87199	)	0.369
Person-level SES
	Education
		With a bachelor’s degree	reference
		Without a bachelor’s degree	1.67029	(	1.13655	-	2.45469	)	0.009
	Household Income
		<$40,000	reference
		$40,000–$79,999	0.882497	(	0.566091	-	1.37438	)	0.855
		$80,000 or more	0.944594	(	0.586842	-	1.52044	)
Person-level confounders
	Age
		18-24 years	reference
		25-39 years	2.75936	(	1.23738		6.15337	)	<0.001
		40-54 year	7.48574	(	3.3168		16.8778	)
		55 years and over	19.7865	(	9.06119		43.1637	)
	Sex
		Male	reference
		Female	1.7402	(	1.16416		2.59867	)	0.007
	BMI
		Underweight	reference
		Normal weight	0.89673	(	0.274996	-	2.92414	)	0.12
		Overweight	1.22875	(	0.370834	-	4.07553	)
		Obese	1.79858	(	0.530996	-	6.09824	)
BMI: Body Mass Index; ESE: Socioeconomic Status; OR: Odds Ratios; CI: confidence interval; ICC: intra class correlation;
* P value for a joint Wald's chi‐square test.
		ses
	LBP_diag	leastDe..
	0	2385
	1	979
	Total	3364
		11.2918
		27.5087
		rurality
	LBP_diag	rural
	0	1076
	1	590
	Total	1666
		6.79959	31.2666
		12.4006	68.7334
	backpain1d
	ay	leastDe..
	0	1968
	1	1396
	Total	3364
		16.1015	18.5006		10.1845
		22.699	21.3264		11.188
	backpain1d	rurality
	ay	rural
	0	892
	1	774
	Total	1666
		8.92013	35.888		44.8081
		10.2801	44.9118		55.1919
